# Supplementary material for: A qualitative study to investigate pharmacovigilance systems in Dubai hospitals
Source: PLoS One. 2025 Sep 10;20(9):e0331929. doi: 10.1371/journal.pone.0331929 (PMC12422479; doi:10.1371/journal.pone.0331929)
Supplement: S1 File — (ZIP) [file pone.0331929.s001.zip]

Archive with 8 entries (8 files):
- M1.docx
- M2.docx
- M3.docx
- M4.docx
- M5.docx
- M6.docx
- M7.docx
- M8.docx
