# Supplementary material for: A qualitative study to investigate pharmacovigilance systems in Dubai hospitals
Source: PLoS One. 2025 Sep 10;20(9):e0331929. doi: 10.1371/journal.pone.0331929 (PMC12422479; doi:10.1371/journal.pone.0331929)
Supplement: S2 File — (ZIP) [file pone.0331929.s002.zip]

Archive with 8 entries (8 files):
- Al Jalilah Hospital-Done.docx
- Dr Muhamed SGH-Dubai-Done.docx
- Dr Shadakasharya NMC DIP-Done.docx
- Dr Waqar-FUH-Done.docx
- Dubai Health-Dr Saeed-Done.docx
- E H-Done.docx
- Iranian Hospital-Done.docx
- Suliman Al Habib Hospital-Done.docx
